# Supplementary material for: Spatial Variation of Acanthophlebia cruentata (Ephemeroptera), a Mayfly Endemic to Te Ika-a-Māui—North Island of Aotearoa, New Zealand
Source: Insects. 2022 Jun 23;13(7):567. doi: 10.3390/insects13070567 (PMC9316242; doi:10.3390/insects13070567)
Supplement: Supplementary file 1 [file insects-13-00567-s001.zip]

Archive with 1 entries (1 files):
- insects-1755102-supplementary.pdf
